# Supplementary material for: δ-Tocotrienol feeding modulates gene expression of EIF2, mTOR, protein ubiquitination through multiple-signaling pathways in chronic hepatitis C patients
Source: Lipids Health Dis. 2018 Jul 21;17:167. doi: 10.1186/s12944-018-0804-7 (PMC6054847; doi:10.1186/s12944-018-0804-7)
Supplement: Supplementary file 1 — Table S1. Effect of d-tocotrienol on down-regulation of gene expression of "Molecules" (1-75) of IPA analyses in hepatitis C patients. (XLS 68 kb) [file 12944_2018_804_MOESM1_ESM.xls]

## Sheet: Sheet0
				Table 2 S1: Effect of d-tocotrienol on down-regulation of gene expression of "Molecules" (1-75) of IPA analyses
					in hepatitis C patients.
				#	Symbol	Entrez Gene Name	Expr Fold Change	Type(s)
					Down-regulation
				1	ATP1A1	ATPase Na+/K+ transporting subunit alpha 1	-8.014	transporter
				2	LEF1	lymphoid enhancer binding factor 1	-8.017	transcription regulator
				3	PHC3	polyhomeotic homolog 3	-8.023	transcription regulator
				4	HSP90AB1	heat shock protein 90 alpha family class B member 1	-8.049	enzyme
				5	B2M	beta-2-microglobulin	-8.091	transmembrane receptor
				6	MARK2	microtubule affinity regulating kinase 2	-8.135	kinase
				7	NFKB1	nuclear factor kappa B subunit 1	-8.149	transcription regulator
				8	RAB6A	RAB6A, member RAS oncogene family	-8.15	enzyme
				9	APOBEC3A	apolipoprotein B mRNA editing enzyme catalytic subunit 3A	-8.163	enzyme
				10	CXCR2	C-X-C motif chemokine receptor 2	-8.208	G-protein coupled receptor
				11	IL16	interleukin 16	-8.239	cytokine
				12	PSMC3	proteasome 26S subunit, ATPase 3	-8.346	transcription regulator
				13	NDUFB9	NADH:ubiquinone oxidoreductase subunit B9	-8.354	enzyme
				14	CYB5R4	cytochrome b5 reductase 4	-8.367	enzyme
				15	ATG3	autophagy related 3	-8.376	enzyme
				16	CREB1	cAMP responsive element binding protein 1	-8.452	transcription regulator
				17	SIGIRR	single Ig and TIR domain containing	-8.541	transmembrane receptor
				18	SCAND1	SCAN domain containing 1	-8.543	transcription regulator
				19	NDUFB1	NADH:ubiquinone oxidoreductase subunit B1	-8.566	enzyme
				20	PDE3B	phosphodiesterase 3B	-8.568	enzyme
				21	ATG5	autophagy related 5	-8.637	other
				22	RPL10	ribosomal protein L10	-8.64	other
				23	ARHGAP45	Rho GTPase activating protein 45	-8.644	transporter
				24	IGF2R	insulin like growth factor 2 receptor	-8.68	transmembrane receptor
				25	CYP2R1	cytochrome P450 family 2 subfamily R member 1	-8.682	enzyme
				26	NDUFA11	NADH:ubiquinone oxidoreductase subunit A11	-8.686	enzyme
				27	IGSF6	immunoglobulin superfamily member 6	-8.712	transmembrane receptor
				28	TNFRSF1B	TNF receptor superfamily member 1B	-8.746	transmembrane receptor
				29	PRPF18	pre-mRNA processing factor 18	-8.777	transporter
				30	RASA2	RAS p21 protein activator 2	-8.851	other
				31	TFE3	transcription factor binding to IGHM enhancer 3	-8.861	transcription regulator
				32	SERP1	stress associated endoplasmic reticulum protein 1	-8.872	other
				33	UBE2J1	ubiquitin conjugating enzyme E2 J1	-8.874	enzyme
				34	VEGFA	vascular endothelial growth factor A	-8.933	growth factor
				35	GYS1	glycogen synthase 1	-9.027	enzyme
				36	GPR65	G protein-coupled receptor 65	-9.054	G-protein coupled receptor
				37	ILF2	interleukin enhancer binding factor 2	-9.105	transcription regulator
				38	OSBPL11	oxysterol binding protein like 11	-9.201	other
				39	UBE2K	ubiquitin conjugating enzyme E2 K	-9.213	transcription regulator
				40	RBM3	RNA binding motif (RNP1, RRM) protein 3	-9.22	other
				41	GSTK1	glutathione S-transferase kappa 1	-9.237	enzyme
				42	PSMA5	proteasome subunit alpha 5	-9.31	peptidase
				43	PPP1R3E	protein phosphatase 1 regulatory subunit 3E	-9.312	other
				44	PIAS1	protein inhibitor of activated STAT 1	-9.326	transcription regulator
				45	TRAF7	TNF receptor associated factor 7	-9.341	enzyme
				46	COX14	COX14, cytochrome c oxidase assembly factor	-9.447	other
				47	RPS26	ribosomal protein S26	-9.456	other
				48	SFPQ	splicing factor proline and glutamine rich	-9.469	other
				49	ATF4	activating transcription factor 4	-9.515	transcription regulator
				50	ADORA2A	adenosine A2a receptor	-9.52	G-protein coupled receptor
				51	RBM18	RNA binding motif protein 18	-9.522	other
				52	PECAM1	platelet and endothelial cell adhesion molecule 1	-9.552	other
				53	GPS2	G protein pathway suppressor 2	-9.56	transcription regulator
				54	NFIL3	nuclear factor, interleukin 3 regulated	-9.568	transcription regulator
				55	PSMB8	proteasome subunit beta 8	-9.709	peptidase
				56	UBP1	upstream binding protein 1 (LBP-1a)	-9.718	transcription regulator
				57	RAP2C	RAP2C, member of RAS oncogene family	-9.792	enzyme
				58	GNAQ	G protein subunit alpha q	-9.833	enzyme
				59	KIF5B	kinesin family member 5B	-9.834	other
				60	ARL15	ADP ribosylation factor like GTPase 15	-9.871	other
				61	PIBF1	progesterone immunomodulatory binding factor 1	-9.876	other
				62	USP25	ubiquitin specific peptidase 25	-9.911	peptidase
				63	SLAIN1	SLAIN motif family member 1	-9.922	other
				64	POLR2J	RNA polymerase II subunit J	-9.934	enzyme
				65	GNB4	G protein subunit beta 4	-9.955	enzyme
				66	FRS2	fibroblast growth factor receptor substrate 2	-9.962	kinase
				67	PIK3IP1	phosphoinositide-3-kinase interacting protein 1	-9.962	other
				68	GNA13	G protein subunit alpha 13	-10.005	enzyme
				69	PTPN4	protein tyrosine phosphatase, non-receptor type 4	-10.033	phosphatase
				70	EIF3F	eukaryotic translation initiation factor 3 subunit F	-10.035	translation regulator
				71	RASA3	RAS p21 protein activator 3	-10.101	ion channel
				72	PSMB4	proteasome subunit beta 4	-10.119	peptidase
				73	USP15	ubiquitin specific peptidase 15	-10.16	peptidase
				74	UBA52	ubiquitin A-52 residue ribosomal protein fusion product 1	-10.176	enzyme
				75	UBE4A	ubiquitination factor E4A	-10.189	enzyme
