# Supplementary material for: δ-Tocotrienol feeding modulates gene expression of EIF2, mTOR, protein ubiquitination through multiple-signaling pathways in chronic hepatitis C patients
Source: Lipids Health Dis. 2018 Jul 21;17:167. doi: 10.1186/s12944-018-0804-7 (PMC6054847; doi:10.1186/s12944-018-0804-7)
Supplement: Supplementary file 2 — Table S2. Effect of d-tocotrienol on down-regulation of gene expression of "Molecules" (76-150) of IPA analyses in hepatitis C patients. (XLS 68 kb) [file 12944_2018_804_MOESM2_ESM.xls]

## Sheet: Sheet0
				Table 2 S2: Effect of d-tocotrienol on down-regulation of gene expression of "Molecules" (76-150) of IPA analyses
					in hepatitis patients.
				#	Symbol	Entrez Gene Name	Expr Fold Change	Type(s)
					Down-regulation
				76	GTPBP8	GTP binding protein 8 (putative)	-10.19	other
				77	RGS2	regulator of G protein signaling 2	-10.197	other
				78	DPYD	dihydropyrimidine dehydrogenase	-10.329	enzyme
				79	NRBF2	nuclear receptor binding factor 2	-10.342	transcription regulator
				80	CASP4	caspase 4	-10.352	peptidase
				81	IFITM1	interferon induced transmembrane protein 1	-10.368	transmembrane receptor
				82	MBD5	methyl-CpG binding domain protein 5	-10.406	other
				83	GSTP1	glutathione S-transferase pi 1	-10.407	enzyme
				84	IRF4	interferon regulatory factor 4	-10.412	transcription regulator
				85	HSPA4	heat shock protein family A (Hsp70) member 4	-10.413	other
				86	APRT	adenine phosphoribosyltransferase	-10.551	enzyme
				87	ADAT1	adenosine deaminase, tRNA specific 1	-10.647	enzyme
				88	MPEG1	macrophage expressed 1	-10.697	other
				89	EIF4A1	eukaryotic translation initiation factor 4A1	-10.708	translation regulator
				90	USP19	ubiquitin specific peptidase 19	-10.713	peptidase
				91	PPP6R3	protein phosphatase 6 regulatory subunit 3	-10.723	other
				92	RINT1	RAD50 interactor 1	-10.723	other
				93	FBXL5	F-box and leucine rich repeat protein 5	-10.762	enzyme
				94	NFATC2IP	nuclear factor of activated T-cells 2 interacting protein	-10.79	other
				95	IRF2BP2	interferon regulatory factor 2 binding protein 2	-10.798	transcription regulator
				96	NDUFB4	NADH:ubiquinone oxidoreductase subunit B4	-10.812	transporter
				97	FAM49A	family with sequence similarity 49 member A	-10.833	other
				98	SARS2	seryl-tRNA synthetase 2, mitochondrial	-10.84	enzyme
				99	TFCP2	transcription factor CP2	-10.849	transcription regulator
				100	HIGD2A	HIG1 hypoxia inducible domain family member 2A	-10.887	other
				101	TBC1D9	TBC1 domain family member 9	-10.911	other
				102	IGKC	immunoglobulin kappa constant	-10.922	other
				103	TNFAIP8	TNF alpha induced protein 8	-10.974	other
				104	HSPA14	heat shock protein family A (Hsp70) member 14	-10.978	peptidase
				105	ARHGEF6	Rac/Cdc42 guanine nucleotide exchange factor 6	-10.979	other
				106	ATP6V0E1	ATPase H+ transporting V0 subunit e1	-11.062	transporter
				107	BCL10	B-cell CLL/lymphoma 10	-11.245	transcription regulator
				108	CLEC7A	C-type lectin domain containing 7A	-11.263	transmembrane receptor
				109	SGSM3	small G protein signaling modulator 3	-11.268	other
				110	TMEM200B	transmembrane protein 200B	-11.312	other
				111	PSMG3	proteasome assembly chaperone 3	-11.338	other
				112	ATAD1	ATPase family, AAA domain containing 1	-11.571	enzyme
				113	IL10RA	interleukin 10 receptor subunit alpha	-11.67	transmembrane receptor
				114	GPR183	G protein-coupled receptor 183	-11.729	G-protein coupled receptor
				115	UBE2L3	ubiquitin conjugating enzyme E2 L3	-11.758	enzyme
				116	NR4A2	nuclear receptor subfamily 4 group A member 2	-11.78	ligand-dependent nuclear receptor
				117	CDYL	chromodomain Y like	-11.789	transcription regulator
				118	RARS2	arginyl-tRNA synthetase 2, mitochondrial	-11.801	enzyme
				119	TPT1	tumor protein, translationally-controlled 1	-11.948	other
				120	RPS18	ribosomal protein S18	-11.958	other
				121	TLR8	toll like receptor 8	-11.975	transmembrane receptor
				122	IL27RA	interleukin 27 receptor subunit alpha	-12.004	transmembrane receptor
				123	ABCD1	ATP binding cassette subfamily D member 1	-12.223	transporter
				124	OSTM1	osteopetrosis associated transmembrane protein 1	-12.272	other
				125	RGS19	regulator of G protein signaling 19	-12.503	other
				126	IFITM2	interferon induced transmembrane protein 2	-12.518	other
				127	NAMPT	nicotinamide phosphoribosyltransferase	-12.804	cytokine
				128	TRAF6	TNF receptor associated factor 6	-12.816	enzyme
				129	MIR22HG	MIR22 host gene	-12.964	other
				130	NECAP1	NECAP endocytosis associated 1	-12.97	other
				131	RBM10	RNA binding motif protein 10	-13.053	other
				132	TRAC	T-cell receptor alpha constant	-13.104	other
				133	COX7B	cytochrome c oxidase subunit 7B	-13.146	enzyme
				134	CYBB	cytochrome b-245 beta chain	-13.156	enzyme
				135	GSK3B	glycogen synthase kinase 3 beta	-13.161	kinase
				136	NDUFB8	NADH:ubiquinone oxidoreductase subunit B8	-13.261	enzyme
				137	PIK3AP1	phosphoinositide-3-kinase adaptor protein 1	-13.323	kinase
				138	GRSF1	G-rich RNA sequence binding factor 1	-13.375	other
				139	EEF2	eukaryotic translation elongation factor 2	-13.379	translation regulator
				140	CDC42EP3	CDC42 effector protein 3	-13.406	other
				141	CAMLG	calcium modulating ligand	-13.437	other
				142	SCP2	sterol carrier protein 2	-13.672	transporter
				143	MS4A6A	membrane spanning 4-domains A6A	-13.681	other
				144	COQ10B	coenzyme Q10B	-13.706	other
				145	IFNGR1	interferon gamma receptor 1	-13.709	transmembrane receptor
				146	BTG2	BTG anti-proliferation factor 2	-13.804	transcription regulator
				147	RPL29	ribosomal protein L29	-13.808	other
				148	IFNGR2	interferon gamma receptor 2	-13.844	transmembrane receptor
				149	ID2	inhibitor of DNA binding 2, HLH protein	-14.133	transcription regulator
				150	RHOT1	ras homolog family member T1	-14.868	enzyme
