# Supplementary material for: δ-Tocotrienol feeding modulates gene expression of EIF2, mTOR, protein ubiquitination through multiple-signaling pathways in chronic hepatitis C patients
Source: Lipids Health Dis. 2018 Jul 21;17:167. doi: 10.1186/s12944-018-0804-7 (PMC6054847; doi:10.1186/s12944-018-0804-7)
Supplement: Supplementary file 3 — Table S3. Effect of d-tocotrienol on down-regulation of gene expression of "Molecules" (151-220) of IPA analyses in hepatitis C patients. (XLS 67 kb) [file 12944_2018_804_MOESM3_ESM.xls]

## Sheet: Sheet0
				Table 2 S3: Effect of d-tocotrienol on down-regulation of gene expression of "Molecules" (151-220) of IPA analyses
					in hepatitis C patients.
				#	Symbol	Entrez Gene Name	Expr Fold Change	Type(s)
					Down-regulation
				151	SLAMF6	SLAM family member 6	-14.889	transmembrane receptor
				152	CXCL1	C-X-C motif chemokine ligand 1	-14.896	cytokine
				153	ATP6V1A	ATPase H+ transporting V1 subunit A	-15.116	transporter
				154	MAP3K4	mitogen-activated protein kinase kinase kinase 4	-15.197	kinase
				155	CXCR4	C-X-C motif chemokine receptor 4	-15.214	G-protein coupled receptor
				156	ATR	ATR serine/threonine kinase	-15.29	kinase
				157	SSR3	signal sequence receptor subunit 3	-15.347	other
				158	UXT	ubiquitously expressed prefoldin like chaperone	-15.405	transcription regulator
				159	POLR2H	RNA polymerase II subunit H	-15.684	enzyme
				160	RNPC3	RNA binding region (RNP1, RRM) containing 3	-15.912	other
				161	TMEM154	transmembrane protein 154	-15.914	other
				162	TUSC2	tumor suppressor candidate 2	-15.922	other
				163	ATP6AP1	ATPase H+ transporting accessory protein 1	-16.026	transporter
				164	LMBRD1	LMBR1 domain containing 1	-16.085	transporter
				165	BCL2A1	BCL2 related protein A1	-16.102	other
				166	VPS26A	VPS26, retromer complex component A	-16.318	transporter
				167	ATP5J	ATP synthase, H+ transporting, mitochondrial Fo complex	-16.384	transporter
				168	ARL8B	ADP ribosylation factor like GTPase 8B	-16.388	enzyme
				169	RNU4-1	RNA, U4 small nuclear 1	-16.673	other
				170	IL2RG	interleukin 2 receptor subunit gamma	-16.787	transmembrane receptor
				171	IGBP1	immunoglobulin binding protein 1	-16.833	phosphatase
				172	MCCC1	methylcrotonoyl-CoA carboxylase 1	-16.926	enzyme
				173	SF3B5	splicing factor 3b subunit 5	-17.137	other
				174	RAB33B	RAB33B, member RAS oncogene family	-17.189	enzyme
				175	FRG1	FSHD region gene 1	-17.232	transporter
				176	DRAM2	DNA damage regulated autophagy modulator 2	-17.55	other
				177	COX5B	cytochrome c oxidase subunit 5B	-18.083	enzyme
				178	IL18RAP	interleukin 18 receptor accessory protein	-18.478	transmembrane receptor
				179	MAF1	MAF1 homolog, negative regulator of RNA polymerase III	-18.514	other
				180	AGTPBP1	ATP/GTP binding protein 1	-18.787	peptidase
				181	MTMR3	myotubularin related protein 3	-18.924	phosphatase
				182	KLRB1	killer cell lectin like receptor B1	-19.04	transmembrane receptor
				183	DRG1	developmentally regulated GTP binding protein 1	-19.054	other
				184	GSK3A	glycogen synthase kinase 3 alpha	-19.502	kinase
				185	IL1R2	interleukin 1 receptor type 2	-19.547	transmembrane receptor
				186	DRAM1	DNA damage regulated autophagy modulator 1	-19.701	other
				187	RIT1	Ras like without CAAX 1	-19.871	enzyme
				188	COX6C	cytochrome c oxidase subunit 6C	-20.937	enzyme
				189	NDUFAF7	NADH:ubiquinone oxidoreductase complex factor 7	-21.161	enzyme
				190	CD27	CD27 molecule	-21.312	transmembrane receptor
				191	IRF2	interferon regulatory factor 2	-22.655	transcription regulator
				192	PTGS2	prostaglandin-endoperoxide synthase 2	-25.841	enzyme
				193	NDUFA12	NADH:ubiquinone oxidoreductase subunit A12	-33.254	enzyme
				194	PDK3	pyruvate dehydrogenase kinase 3	-41.715	kinase
				195	UBA3	ubiquitin like modifier activating enzyme 3	-41.872	enzyme
				196	PCNA	proliferating cell nuclear antigen	-65.579	enzyme
				197	TRIT1	tRNA isopentenyltransferase 1	-65.613	enzyme
				198	FBP1	fructose-bisphosphatase 1	-66.558	phosphatase
				199	COX8A	cytochrome c oxidase subunit 8A	-111.953	enzyme
				200	SNORA8	small nucleolar RNA, H/ACA box 8	-124.932	other
				201	CRTAM	cytotoxic and regulatory T-cell molecule	-1063.42	other
				202	TMEM126A	transmembrane protein 126A	-1088.85	other
				203	IGKV3-20	immunoglobulin kappa variable 3-20	-1621.74	peptidase
				204	TRBV19	T cell receptor beta variable 19	-1655	other
				205	PPP1R35	protein phosphatase 1 regulatory subunit 35	-1920.15	other
				206	MRPL54	mitochondrial ribosomal protein L54	-2176.78	other
				207	NDUFB3	NADH:ubiquinone oxidoreductase subunit B3	-2539.51	enzyme
				208	TRBV20-1	T cell receptor beta variable 20-1	-2691.46	other
				209	IGLC1	immunoglobulin lambda constant 1	-4357.2	other
				210	mir-877	microRNA 877	-4497.07	microRNA
				211	mir-1250	microRNA 1250	-4755.79	microRNA
				212	mir-140	microRNA 140	-5668.26	microRNA
				213	RNU5F-1	RNA, U5F small nuclear 1	-11486.4	other
				214	RNU5D-1	RNA, U5D small nuclear 1	-16140.6	other
				215	LOC100008587	RNA, 5.8S ribosomal	-65731.5	other
				216	MT-TF	tRNA	-162127	other
				217	MT-TH	tRNA	-202651	other
				218	MT-TA	tRNA	-405301	other
				219	MT-TN	tRNA	-522259	other
				220	KLRC4-KLRK1/KLRK1	Killer cell lectin like receptor K1	-1.56569e+06	transmembrane receptor
